# Supplementary material for: Palaeoproteomics identifies beaver fur in Danish high-status Viking Age burials - direct evidence of fur trade
Source: PLoS One. 2022 Jul 27;17(7):e0270040. doi: 10.1371/journal.pone.0270040 (PMC9328512; doi:10.1371/journal.pone.0270040)
Supplement: S1 Dataset — (XLSX) [file pone.0270040.s002.xlsx]

## Sheet: 1. Sample Summary
Museum ID	LC/MS Sample ID	Species ID	No. of Proteins	No. of Identified Razor Peptides	No. of MS2 spectra
Hvilehøj C4273-97 A	F1	Castor (canadensis)*	10	164	560
Hvilehøj C4273-97 B	F2	Ovis aries	12	341	1075
Hvilehøj C4273-97 C	F3	Sciuridae, most likely Sciurus vulgaris†	17	279	1093
Bjerringhøj C	F8	Castor (canadensis)*	11	226	972
Fyrkat Grave 4, D158-1966	Fyrkat GuHCl	Mustela sp.	22	858	2339
Fyrkat Grave 4, D158-1966	Fyrkat Urea	Mustelidae (probably Mustela sp.‡)	20	286	847
* Not many available sequences for Castor fiber (European beaver) so North American beaver is used as surrogate
† This is based on current databases and an attempt to retrieve S. vulgaris keratin sequences
‡ Due to location and age of the samples, the other mustelids are unlikely, which would also agree with the GuHCl subsample

## Sheet: 2. F1 Protein Summary
Protein no	Protein	Species	No. of Identified Razor+ Unique Peptides	% Coverage (not razor)	No. of MS2 spectra
1	Keratin, type II cuticular Hb6-like	Castor canadensis	85	53.6	357
2	Keratin, type II cuticular 87	Castor canadensis	19	56.8	55
3	Keratin, type I cuticular Ha5	Castor canadensis	12	36.9	49
4	Keratin, type II cuticular Hb5	Castor canadensis	11	48	36
5	Keratin-associated protein 14-like	Castor canadensis	9	21.9	11
6	Keratin, type II cuticular Hb1	aspecific	8	51.7	17
7	Keratin, type I cytoskeletal 39	Castor canadensis	7	15.1	11
8	Keratin, type I cuticular Ha2-like	Castor canadensis	6	15.8	15
9	Keratin, type II cuticular Hb5-like	Euteleostomi	4	17.7	5
10	Keratin, type II cytoskeletal 5	aspecific	3	7.2	4

## Sheet: 3. F1 Specific Peptides
Protein ID	Peptide	Species	Start position	End position	Score	No. of MS2
1	VAGTSPAVNTR	Castor canadensis	442	452	174.02	2
2	KSDLEANAEALTQEI	Eutheria + Ranitomeya imitator (not Otolemur garnettii, Heterocephalus glaber, Microcaecilia)	227	241	106.01	1
	KSDLEANAEALTQEIDFLR	Eutheria + Ranitomeya imitator (not Otolemur garnettii, Heterocephalus glaber, Microcaecilia)	227	245	552.23	13
	KSDLEANAEALTQEIDFLRR	Eutheria + Ranitomeya imitator (not Otolemur garnettii, Heterocephalus glaber, Microcaecilia)	227	246	285.55	7
	SDLEANAEALTQEIDFLR	Eutheria + Ranitomeya imitator (not Otolemur garnettii, Heterocephalus glaber, Microcaecilia)	228	245	560.53	8
	SDLEANAEALTQEIDFLRR	Eutheria + Ranitomeya imitator (not Otolemur garnettii, Heterocephalus glaber, Microcaecilia)	228	246	347.61	4
	EANAEALTQEIDFLR	Eutheria + Ranitomeya imitator (not Otolemur garnettii, Heterocephalus glaber, Microcaecilia)	231	245	147.02	1
	AEALTQEIDFLR	Eutheria + Ranitomeya imitator (not Otolemur garnettii, Heterocephalus glaber, Microcaecilia)	234	245	201.75	1
	LAELESALQKAK	Aves + only mammals Castor canadensis, Otolemur garnettii, Heterocephalus glaber, + Microcaecilia unicolor	373	384	163.91	1
3	VHQLEQENASLESR	Castor canadensis	115	128	153.09	3
	DALDTTLAETEAR	Castor canadensis	335	347	232.88	2
4	HTKEEINELNR	Castor canadensis, Sapajus apella, Vulpes lagopus, Vicugna pacos, Diceros bicornis minor	334	344	198.62	5
	AKLETAVAEAEQQGEAALTDAR	Rodentia + Ranitomeya imitator	361	382	492.95	5
	LETAVAEAEQQGEAALTDAR	Rodentia + Ranitomeya imitator	363	382	393.84	8
5	SSAFFRPSVG	Castor canadensis	84	93	148.62	1
	SSAFFRPSVGF	Castor canadensis	84	94	213.03	1
	SSAFFRPSVGFG	Castor canadensis	84	95	187.33	1
	SSAFFRPSVGFGSR	Castor canadensis	84	97	240.4	2
	FRPSVGFGSR	Castor canadensis	88	97	121.29	1
	SNFYRPAYF	Castor canadensis	133	141	136.8	2
7	QLVESDANGLR	Castor canadensis	193	203	145.17	3
8	LISNVESQLADIR	Castor canadensis	358	370	292.06	5
9	GLDVEIATYR	Euteleostomi	417	426	93.143	1

## Sheet: 4. F2 Protein Summary
Protein no	Protein	Species	No. of Identified Razor+ Unique Peptides	% Coverage (not razor)	No. of MS2 spectra
1	Keratin 33B	Ovis aries	121	71.9	473
2	Closest homology to keratin, type II cuticular Hb1 (KAG5211933.1 hypothetical protein JEQ12_014362)	Caprinae	82	48.7	283
3	Closest homology to keratin, type I cuticular Ha2 (KAG5203182.1 hypothetical protein JEQ12_002765)	Ovis aries	27	38.6	40
4	Keratin, type II microfibrillar, component 5	Ovis aries	27	62.4	62
5	Keratin 83	Caprinae and Oryx dammah	26	54.4	83
6	Closest homology to keratin, type I microfibrillar 48 kDa, component 8C-1 (KAG5203184.1 hypothetical protein JEQ12_002767)	Ovis aries	14	69.6	51
7	Keratin, type I microfibrillar 48 kDa, component 8C-1	Caprinae	14	68	27
8	Keratin 33A	Ovis aries	13	70	33
9	Closest homology to keratin, type I cytoskeletal 13 (KAG5203181.1 hypothetical protein JEQ12_002764)	Caprinae	10	26.7	15
10	Closest homology to keratin, type II cuticular Hb5-like (W5Q6A0_SHEEP IF rod domain-containing protein)	Boreoeutheria	3	23.6	3
11	Closest homology to tubulin beta-2B chain [Bos taurus] (KAG5197380.1 hypothetical protein JEQ12_010834)	aspecific	2	5.2	2
12	Keratin 86	Eutheria	2	57.4	3

## Sheet: 5. F2 Specific Peptides
Protein ID	Peptide	Species	Start position	End position	Score	No. of MS2
1	IVNVESQLAEIR	Caprinae	318	329	110.38	1
	VNVESQLAEIR	Caprinae	319	329	164.64	1
	GLLDSEDTK	Ovis aries or deamidated Selenomonadaceae (GLLNSEDTK)	358	366	118.74	1
	GLLDSEDTKLP	Ovis aries	358	368	118.67	1
2	LEAAVTQAEQQGEAALADAK	Caprinae	484	503	390.28	14
	LEAAVTQAEQQGEAALADAKR	Caprinae	484	504	274.95	7
3	DNAELESHIR	Ovis aries	419	428	246.93	1
	ADLEAQVESR	Ovis aries, Oryx dammah	855	864	123.86	1
	IELDVEPTVNLGR	Ovis aries and Cervidae	892	904	219.72	2
4	GGVACGGLTYSSTAGR	Caprinae	448	463	178.71	1
	QIASGPVATGGSITVLAPD	Pecora (not Capra sp.)	464	482	193	2
5	GFSTVGSGFGSR	Bovidae	4	15	105.2	1
	FSTVGSGFGSR	Bovidae	5	15	174.41	1
	STVGSGFGSR	Bovidae	6	15	148.52	1
	TVGSGFGSR	Bovidae	7	15	124.08	1
	DVDCAYVR	various but only Bovidae is Caprinae and Oryx dammah	219	226	155.51	1
6	SDLERQNQEYQVLLDVK	Mammalia (only Pecora is Ovis aries)	330	346	224.19	5
	GLLDSEDSKLPSNP	Caprinae	358	371	190.66	2
7	SFNFCLPNLSFR	Caprinae	1	12	152.04	2
	YSCQLNQVQSLISNVESQLAEIR	Caprinae	306	328	180.66	2
8	VRQLERENAELER	Boreoeutheria (only Artiodactyla is Ovis aries)	74	86	130.72	1
	QLERENAELER	Boreoeutheria (only Artiodactyla is Ovis aries)	76	86	259.35	7
	QLERENAELERR	Boreoeutheria (only Artiodactyla is Ovis aries)	76	87	192.65	4
	LNVEVDAAPTVDLNHVLNETR	Caprinae	209	229	316.79	8
9	TKYETEVTMR	Caprinae	906	915	115.78	1
10	EAECMEADSGR	Boreoeutheria (only Artiodactyla is Ovis aries)	183	193	152.38	1
12	AHYDDIASR	Eutheria	280	288	187.3	2

## Sheet: 6. F3 Protein Summary
Protein no	Protein	Species	No. of Identified Razor+ Unique Peptides	% Coverage (not razor)	No. of MS2 spectra
1	Keratin, type II cuticular Hb1	Sciuridae, probably Sciurus carolinensis	100	55.8	359
2	Keratin, type I cuticular Ha4	Marmota marmota marmota	83	58.5	377
3	Keratin, type II cuticular Hb5	Rodentia (Marmotini + Cavia porcellus, Peromyscus sp.), Carlito syrichta, Otolemur garnettii	18	53.2	53
4	closest homology keratin, type I cuticular Ha3-I	Rodentia, Hylobates moloch, Molossus molossus, Desmodus rotundus, Ranitomeya imitator	17	56.9	142
5	Keratin 36	Marmotini	10	29.8	42
6	Keratin, type II cuticular Hb1 (like)	Sciurus carolinensis	8	55.7	33
7	Keratin type II cuticular Hb3	Marmotini, Erinaceus europaeus, Trichechus manatus latirostris (can also be Sciurus vulgaris, but not S. carolinensis)	6	55.3	18
8	Keratin-associated protein 14	Sciurus carolinensis	6	17.9	7
9	Keratin, type I cytoskeletal 39	Sciurus carolinensis	6	15.1	7
10	Keratin, type I cuticular Ha5	Boreoeutheria + Orycteropus afer afer	5	38.2	10
11	Keratin, type II cuticular Hb5	Eutheria (but not Marmota sp.)	4	19.1	8
12	Keratin-associated protein 13-1	Sciurus carolinensis	4	16.2	5
13	Keratin, type II cuticular Hb2	Urocitellus parryii	4	13.6	7
14	Vimentin	Tetrapoda	2	6.7	7
15	peripherin	Aspecific	2	3.6	3
16	Keratin, type I cuticular Ha1	Marmota marmota marmota, Urocitellus parryii	2	52.4	7
17	Keratin, type I cuticular Ha6	Mammalia	2	34.8	8
Mixed species identification is due to database limitations, Sciurus sp. sequences are not available for all proteins and therefore other Sciuridae hits are used

## Sheet: 7. F3 Specific Peptides
Protein ID	Peptide	Species	Start position	End position	Score	No. of MS2
1	GLSGGFSSQSVCGAFR	Sciurus carolinensis	40	55	126.1	1
	TREEINELNRIIQR	Rodentia	318	331	121.79	2
	LETAVTQSEQQGEAALSDAR	Feliformia + Sciuridae	351	370	468.63	17
2	QLERENAELEAR	Marmotini, Cricetulus griseus, Mesocricetus auratus, Ornithorhynchus anatinus	76	87	348.25	15
	PGYQSYFR	Marmota marmota marmota, Ictidomys tridecemlineatus, Phycisphaerae bacterium	101	108	134.85	1
	SDLEAQVESLKEELLSLK	Mammalia (not Cricetulus griseus, Mesocricetus auratus, Ictidomys tridecemlineatus)	174	191	163.66	2
3	KSDLEANVEALVEESSFLKR	Boreoeutheria (not Orycteropus afer afer)	239	258	305.87	2
	QITSGPSATGGSITVMAPD	Rodentia (Marmotini + Cavia porcellus, Peromyscus sp.), Carlito syrichta, Otolemur garnettii, Orycteropus afer afer	465	483	181.76	2
4	ADLERQNQEYQVLLDIR	Rodentia, Hylobates moloch, Molossus molossus, Desmodus rotundus, Ranitomeya imitator	330	346	239.18	6
5	LLDELTLCK	Marmotini + Talpidae + Ornithorhynchus anatinus	197	205	157.86	1
	DALDSTLAETEAR	Rodentia + Loxodonta africana	326	338	137.84	1
6	VLHSHISDTSVVVK	Sciurus carolinensis, Erinaceus europaeus, Pteropus giganteus, Chrysochloris asiatica, Trichechus manatus latirostris	253	266	316.87	6
	TKEEMNELNR	various Theria (not Erinaceus europaeus, Pteropus giganteus, Chrysochloris asiatica, Trichechus manatus latirostris)	322	331	220.82	14
7	GLTGGFGSR	Eutheria (not Odobenus rosmarus divergens or Equus sp.) also found in Sciurus vulgaris reads	45	53	101.41	1
	LTGGFGSR	Eutheria (not Odobenus rosmarus divergens or Equus sp.) also found in Sciurus vulgaris reads	46	53	113.5	1
	AQYDDIANR	Equus sp., Marmotini, Erinaceus europaeus, Odobenus rosmarus divergens, Trichechus manatus latirostris, also found in Sciurus vulgaris reads	285	293	203.57	11
8	YEAIMETNR	Sciurus carolinensis, Chelonoidis abingdonii	245	253	101.64	1
	TLNALEVDLQAQHR	Sciurus carolinensis	291	304	117.7	1
9	TAFSGSLGFGSR	Sciurus carolinensis, Marmota monax	94	105	169.65	1
	SPFLGFGSR	Sciurus carolinensis	114	122	155.07	1
10	VRQLEQENASLESR	Boreoeutheria + Orycteropus afer afer	115	128	206.45	2
11	LTAEVENAKQQR	Eutheria	350	361	157.99	5
12	SFGGYLPYSHS	Sciurus carolinensis	14	24	109.11	1
	QETFHRPSR	Sciurus carolinensis	57	65	158.79	2
	TYATSLGFGS	Sciurus carolinensis	95	104	95.352	1
13	PGAENEFVALKK	Urocitellus parryii	214	225	167.83	2
14	LAELEQLKGQGK	Tetrapoda	132	143	208.11	4
15	aspecific
16	YSSQLSQVQGMITNVESQLAEIR	Marmota marmota marmota, Urocitellus parryii	307	329	185.3	5
17	LNVEVDAAPPVDLNR	Mammalia	241	255	229.54	4
	Mixed species identification is due to database limitations, Sciurus sp. sequences are not available for all proteins and therefore other Sciuridae hits are used

## Sheet: 8. F3 S. vulgaris reads
Equivalent to F3 Protein No.	Suspected S. vulgaris Peptide	Blast results	Score	No. of MS2	Original Protein Identifier	Original Marmotini Version Peptides	Original Marmotini version also found?	Notes
2	LMVQIDNAK	Octodon degus	176.41	8	XP_015351223	LMVNIDNAK	No
	LMVQIDNAKLASDDFR	No match	101.15	1		LMVNIDNAKLASDDFR	No
2,5	SDLEAQVESLREELLSLK	Carnivora + some rodents and rabbits	333.86	4	XP_015351223, KAG3268976	SDLEAQVESLKEELLSLK	Yes, 2 PSMs, spectra ok but lower score (163.66)
	SDLEAQVESLREELLSLKR	Canidae + Dipodomys spectabilis	235.73	5		SDLEAQVESLKEELLSLKR	No
	QVESLREELLSLKR	Canidae + Dipodomys spectabilis	174.62	1		QVESLKEELLSLKR	No
2, 10	/	/	/	/	XP_015351223, XP_026242668	QCMISNVESQLAEIR	Yes, 1 PSM, bad spectra
	MISNVESQLSEIR	Dipodomys spectabilis	242.45	4		MISNVESQLAEIR	No
	ISNVESQLSEIR	Dipodomys spectabilis	293.26	5		ISNVESQLAEIR	Yes, 2 PSMs, spectra ok but lower score (200.66)
2, 16	/	/	/	/	XP_015351223, XP_015351222	VRQLERENAELEAR	Yes, 2 PSMs, spectra ok, score 140.96	Both versions might be present due to two different keratins
	QLERDNAELEAR	Orycteropus afer afer, Mesocricetus auratus	318.83	8		QLERENAELEAR	Yes, 9 PSMs, spectra ok, score 348.25
	ERDNAELEAR	Orycteropus afer afer, Mesocricetus auratus	125.54	1		ERENAELEAR	Yes, 3 PSMs, spectra ok, score 250.76
Differing positions in bold. Only well covered positions with >2 peptides are presented here. PSM=peptide spectrum match (aka No. of MS2)

## Sheet: 9. F8 Protein Summary
Protein no	Protein	Species	No. of Identified Razor+ Unique Peptides	% Coverage (not razor)	No. of MS2 spectra
1	Keratin, type II cuticular Hb6-like	Castor canadensis	119	53.6	666
2	Keratin, type II cuticular 87	Castor canadensis	25	60.3	93
3	Keratin, type II cuticular Hb5	Castor canadensis	15	51.6	37
4	Keratin-associated protein 14-like	Castor canadensis	13	23.8	27
5	Keratin, type I cuticular Ha5	Castor canadensis	12	39.8	53
6	Keratin, type II cuticular Hb1	aspecific	11	51.7	34
7	Keratin, type II cuticular Hb5-like	Castor canadensis	9	25.1	20
8	Keratin, type I cytoskeletal 39	Castor canadensis	8	17.3	15
9	Keratin, type I cuticular Ha2-like	Castor canadensis	7	27.4	17
10	Keratin, type II cytoskeletal 5	aspecific	4	7.5	4
11	Keratin, type II cuticular Hb1-like	Castor canadensis, Marmota flaviventris, Pongo abelii, Myotis davidii	3	54.6	6

## Sheet: 10. F8 Specific Peptides
Protein ID	Peptide	Species	Start position	End position	Score	No. of MS2
1	VAGTSPAVNTR	Castor canadensis	442	452	182.39	2
2	KSDLEANAEALTQE	Eutheria + Ranitomeya imitator (not Otolemur garnettii, Hylobates moloch, Nomascus leucogenys, Heterocephalus glaber, Microcaecilia unicolor)	227	240	131.42	1
	KSDLEANAEALTQEID	Eutheria + Ranitomeya imitator (not Otolemur garnettii, Hylobates moloch, Nomascus leucogenys, Heterocephalus glaber, Microcaecilia unicolor)	227	242	131.06	1
	KSDLEANAEALTQEIDFLR	Eutheria + Ranitomeya imitator (not Otolemur garnettii, Hylobates moloch, Nomascus leucogenys, Heterocephalus glaber, Microcaecilia unicolor)	227	245	558.85	23
	KSDLEANAEALTQEIDFLRR	Eutheria + Ranitomeya imitator (not Otolemur garnettii, Hylobates moloch, Nomascus leucogenys, Heterocephalus glaber, Microcaecilia unicolor)	227	246	398.55	12
	SDLEANAEALTQEIDFLR	Eutheria + Ranitomeya imitator (not Otolemur garnettii, Hylobates moloch, Nomascus leucogenys, Heterocephalus glaber, Microcaecilia unicolor)	228	245	472.42	10
	SDLEANAEALTQEIDFLRR	Eutheria + Ranitomeya imitator (not Otolemur garnettii, Hylobates moloch, Nomascus leucogenys, Heterocephalus glaber, Microcaecilia unicolor)	228	246	305.32	4
	EANAEALTQEIDFLR	Eutheria + Ranitomeya imitator (not Otolemur garnettii, Hylobates moloch, Nomascus leucogenys, Heterocephalus glaber, Microcaecilia unicolor)	231	245	212.59	3
	ANAEALTQEIDFLR	Eutheria + Ranitomeya imitator (not Otolemur garnettii, Hylobates moloch, Nomascus leucogenys, Heterocephalus glaber, Microcaecilia unicolor)	232	245	182.35	1
	NAEALTQEIDFLR	Eutheria + Ranitomeya imitator (not Otolemur garnettii, Hylobates moloch, Nomascus leucogenys, Heterocephalus glaber, Microcaecilia unicolor)	233	245	140.48	1
	AEALTQEIDFLR	Eutheria + Ranitomeya imitator (not Otolemur garnettii, Hylobates moloch, Nomascus leucogenys, Heterocephalus glaber, Microcaecilia unicolor)	234	245	207.34	2
	LAELESALQK	mostly Aves, only mammals: Castor canadensis, Otolemur garnettii, Hylobates moloch, Nomascus leucogenys, Heterocephalus glaber; + Microcaecilia unicolor	373	382	230.56	4
3	HTKEEINELNR	Castor canadensis, Sapajus apella, Vulpes lagopus, Vicugna pacos, Diceros bicornis minor	334	344	168.98	4
	AKLETAVAEAEQQGEAALTDAR	Rodentia + Ranitomeya imitator	361	382	394.72	7
	LETAVAEAEQQGEAALTDAR	Rodentia + Ranitomeya imitator	363	382	437.01	7
4	SSAFFRPSVG	Castor canadensis	84	93	91.867	1
	SSAFFRPSVGF	Castor canadensis	84	94	188.38	1
	SSAFFRPSVGFG	Castor canadensis	84	95	129.88	2
	SSAFFRPSVGFGSR	Castor canadensis	84	97	269.44	5
	SAFFRPSVGFGSR	Castor canadensis	85	97	130.47	1
	AFFRPSVGFGSR	Castor canadensis	86	97	257.8	2
	FFRPSVGFGSR	Castor canadensis	87	97	110.98	1
	FRPSVGFGSR	Castor canadensis	88	97	126.39	2
	SNFYRPAYF	Castor canadensis	133	141	150.24	4
	SNFYRPAYFS	Castor canadensis	133	142	121.8	3
	SNFYRPAYFSSK	Castor canadensis	133	144	171.95	2
5	VHQLEQENASLESR	Castor canadensis	115	128	229.54	3
	DALDTTLAETEAR	Castor canadensis	335	347	245.08	2
7	ATAETEFVLLK	Castor canadensis	221	231	142.92	1
	ESEQQGEAALTDAR	Castor canadensis (or deamidated QSEQQGEAALTDAR: Euarchontoglires)	371	384	256.31	2
8	QLVESDANGLR	Castor canadensis	193	203	150.17	3
9	LISNVESQLADIR	Castor canadensis	358	370	273.54	4
11	DVDCTYLR	Castor canadensis, Marmota flaviventris, Pongo abelii, Myotis davidii	211	218	117.18	1

[truncated: 2 more sheets: 11. Fyrkat Protein Summary, 12. Fyrkat Specific Peptides]
